# Supplementary material for: Metformin and statin use associate with plasma protein N-glycosylation in people with type 2 diabetes
Source: BMJ Open Diabetes Res Care. 2020 Jul 2;8(1):e001230. doi: 10.1136/bmjdrc-2020-001230 (PMC7333804; doi:10.1136/bmjdrc-2020-001230)
Supplement: Supplementary data [file bmjdrc-2020-001230supp001.xlsx]

## Sheet: Supplementary table 1
Supplementary table 1. ATC codes
Metformin	A10BA02
Metformin/glibenclamide	A10BD02
Metformin/rosiglitazon	A10BD04
SU derivatives
Glibenclamide	A10BB01
Tolbutamide	A10BB03
Gliclazide	A10BB09
Glimepiride	A10BB12
Insulin
Rapid acting analogues	A10AB
Intermediate acting analogues	A10AC
Premixed insulins	A10AD
Long acting analogues	A10AE
ACE inhibitor
Captopril	C09AA01
Enalapril	C09AA02
Lisinopril	C09AA03
Perindopril	C09AA04
Ramipril	C09AA05
Quinapril	C09AA06
Angiotensin II receptor blocker
Losartan	C09CA01
Valsartan	C09CA03
Irbesartan	C09CA04
Candesartan	C09CA06
Telmisartan	C09CA07
Olmesartan	C09CA08
Statins
Simvastatin	C10AA01
Pravastatin	C10AA03
Fluvastatin	C10AA04
Atorvastatin	C10AA05
Rosuvastatin	C10AA07
