# Supplementary material for: Metformin and statin use associate with plasma protein N-glycosylation in people with type 2 diabetes
Source: BMJ Open Diabetes Res Care. 2020 Jul 2;8(1):e001230. doi: 10.1136/bmjdrc-2020-001230 (PMC7333804; doi:10.1136/bmjdrc-2020-001230)
Supplement: Supplementary data [file bmjdrc-2020-001230supp003.xlsx]

## Sheet: Sheet1
Supplementary table 3. DiaGene Study baseline characteristics per medication. Mean (and standard deviation) for continuous variables, percentage for dichotomous variables. P-values are for use versus non-use of the mentioned medication. ARB: angiotensin receptor blocker.
DiaGene Study	Metformin			Insulin			No SU derivative			ACE inhibitor/ARB			Statin
	non-users	users	p-value	non-users	users	p-value	non-users	users	p-value	non-users	users	p-value	non-users	users	p-value
Number (n)	785	927		1180	538		1197	515		744	968		544	1168
Sex (% male sex)	53.5	54.6	0.655	54.4	53.3	0.682	52.7	57.3	0.082	52.3	55.5	0.189	52.9	54.6	0.516
Age (year)	65,8 (10,8)	64,6 (10,4)	0.022	65,3 (10,5)	64,8 (10,7)	0.401	64,6 (10,7)	66,5 (10,3)	<0,001	63,0 (11,3)	66,8 (9,7)	<0,001	65,0 (12,2)	65,3 (9,7)	0.63
BMI (kg/m2)	29,6 (5,0)	31,1 (5,7)	<0,001	29,9 (5,1)	31,5 (6,0)	<0,001	30,9 (5,6)	29,3 (5,0)	<0,001	29,6 (5,2)	31,1 (5,5)	<0,001	30,5 (6,0)	30,4 (5,2)	0.634
Duration type 2 diabetes at baseline (year)	10,2 (8,8)	9,6 (8,0)	0.566	7,3 (7,0)	15,2 (8,5)	<0,001	10,1 (8,8)	9,4 (7,3)	0.108	8,4 (7,9)	11,0 (8,6)	<0,001	9,3 (8,4)	10,2 (8,4)	0.013
HbA1c (%)	7,0 (1,1)	7,0 (1,0)	0.464	6,8 (1,0)	7,5 (1,1)	<0,001	7,0 (1,1)	7,0 (0,9)	0.225	7,0 (1,1)	7,0 (1,0)	0.355	7,0 (1,1)	7,0 (1,0)	0.044
HbA1c (mmol/mol)	53 (12)	53 (11)	0.464	50,6 (10,4)	58,8 (12,0)	<0,001	53,4 ( 12,0)	52,7 (10,4)	0.225	53 (12)	53 (11)	0.355	53 (12)	54 (11)	0.044
Current smoking (%)	19	17	0.302	15.7	18	0.355	17.1	14.8	0.319	19.8	16.5	0.094	17.6	18.1	0.824
Former smoking (%)	54.7	57.4	0.279	52.4	49.1	0.052	52.6	48.5	0.283	51.3	60	0.001	52.9	57.7	0.074
MAP (mmHg)	98 (11)	100 (11)	0.11	100,4 (10,8)	96,0 (10,1)	<0,001	98,4 (10,7)	100,5 (10,9)	<0,001	99 (10)	99 (11)	0.399	100 (11)	99 (11)	0.843
CVD (%)	36.9	37.8	0.723	32.8	38.3	0.038	34.4	34.6	0.853	26.4	45.7	<0,001	26.6	42.3	<0,001
HDL (mmol/L)	1,22 (0,35)	1,14 (0,30)	<0,001	1,16 (0,30)	1,20 (0,37)	0.024	1,19 (0,34)	1,4(0,27)	0.008	1,19 (0,34)	1,16 (0,31)	0.061	1,20 (0,36)	1,16 (0,31)	0.314
NonHDL (mmol/L)	3,20 (0,92)	3,04 (0,87)	<0,001	3,14 (0,91)	3,05 (0,87)	0.041	3,14 (0,9)	3,07 (0,9)	0.157	3,22 (0,95)	3,04 (0,84)	<0,001	3,50 (0,93)	2,94 (0,82)	<0,001
eGFR MDRD	75 (22)	79 (23)	0.003	78	76	0.027	77,3 (21,9)	77,7 (23,6)	0.782	82 (22)	74 (23)	<0,001	79 (23)	77 (22)	0.103
Diabetic nephropathy (%)	20.2	24.1	0.069	16.9	27	<0,001	20.2	19	0.86	11.1	29.9	<0,001	21.5	22.6	0.627
Metformin use (%)	0	100	N/A	57.5	46.3	<0,001	47.7	69	<0,001	48.5	58.5	<0,001	45.2	58.3	<0,001
Insulin use (%)	36.8	26.9	<0,001	0	100	N/A	40.4	10.5	<0,001	25.8	35.7	<0,001			0.181
SU derivative use (%)	20.3	38.4	<0,001	39.1	10.1	<0,001	0	100	N/A	33.1	27.8	0.018	29.6	30.4	0.765
ACEi/ARB use (%)	51.2	61.1	<0,001	52.7	64.3	<0,001	58.4	52.2	0.018	0	100	N/A	38.8	64.8	<0,001
Statin use (%)	62	73.3	<0,001	66.9	70.4	0.181	68	68.7	0.765	55.2	78.2	<0,001	0	100	N/A
