# Supplementary material for: Metformin and statin use associate with plasma protein N-glycosylation in people with type 2 diabetes
Source: BMJ Open Diabetes Res Care. 2020 Jul 2;8(1):e001230. doi: 10.1136/bmjdrc-2020-001230 (PMC7333804; doi:10.1136/bmjdrc-2020-001230)
Supplement: Supplementary data [file bmjdrc-2020-001230supp004.xlsx]

## Sheet: Sheet1
Supplementary table 4 Hoorn DCS Study baseline characteristics per medication. Mean (and standard deviation) for continuous variables, percentage for dichotomous variables. P-values are for use versus non-use of the mentioned medication. ARB: angiotensin receptor blocker.
Hoorn/DCS	Metformin			Insulin			No SU derivative			ACE inhibitor/ARB			Statin
	non-users	users	p-value	non-users	users	p-value	non-users	users	p-value	non-users	users	p-value	non-users	users	p-value
Number (n)	481	1037		1137	381		1283	235		953	565		461	1057
Sex (% male sex)	240 (49.90)	614 (59.21)	<0.001	651 (57.26)	203 (53.28)	0.176	715 (55.73)	139 (59.15)	0.332	533 (55.93)	321 (56.81)	0.737	249 (54.01)	605 (57.24)	0.244
Age (year)	65.01 (11.79)	64.23 (10.04)	0.182	64.40 (10.57)	64.71 (10.80)	0.614	64.21 (10.69)	65.95 (10.21)	0.021	63.31 (10.67)	66.44 (10.28)	<0.001	62.88 (11.73)	65.17 (10.04)	<0.001
BMI (kg/m2)	29.70 (5.51)	30.70 (5.32)	<0.001	29.97 (5.19)	31.61 (5.81)	<0.001	30.32 (5.27)	30.75 (6.06)	0.266	30.15 (5.39)	30.78 (5.39)	0.0297	30.11 (5.54)	30.51 (5.33)	0.196
Duration type 2 diabetes at baseline (year)	7.48 (6.49)	7.03 (5.47)	0.16	5.80 (4.70)	11.26 (6.82)	<0.001	7.18 (5.99)	7.13 (4.76)	0.905	6.64 (5.69)	8.06 (5.90)	<0.001	6.71 (5.91)	7.37 (5.76)	0.0392
HbA1c (%)	6.65 (1.12)	6.84 (0.99)	<0.001	6.57 (0.88)	7.42 (1.19)	<0.001	6.78 (1.07)	6.78 (0.86)	0.912	6.78 (1.06)	6.79 (1.00)	0.911	6.76 (1.12)	6.79 (1.00)	0.52
HbA1c (mmol/mol)	49.17 (12.23)	51.31 (10.82)	<0.001	48.31 (9.65)	57.54 (13.01)	<0.001	50.64 (11.65)	50.55 (9.40)	0.912	50.60 (11.54)	50.67 (10.96)	0.911	50.34 (12.23)	50.75 (10.91)	0.52
Current smoking (%)	16.01	17.94	0.435	17.06	18.11	0.791	16.99	19.15	0.332	19.2	14.16	0.00449	18.44	16.84	0.184
Former smoking (%)	18.71	22.57	0.0411	21.81	19.95	0.664	22.6	14.47	0.115	22.25	19.82	0.00148	20.39	21.76	0.585
MAP (mmHg)	97.94 (11.75)	99.23 (11.08)	0.0392	98.94 (11.07)	98.44 (12.00)	0.459	98.73 (11.37)	99.28 (10.97)	0.495	97.78 (10.65)	100.56 (12.15)	<0.001	99.68 (11.93)	98.44 (11.02)	0.0515
CVD (%)	18.7	19.1	0.86	17.9	22	0.0774	18.8	20	0.662	15.6	24.6	<0.001	8	23.7	<0.001
HDL (mmol/L)	1.22 (0.35)	1.16 (0.40)	0.00199	1.19 (0.33)	1.14 (0.52)	0.0233	1.19 (0.40)	1.13 (0.32)	0.0543	1.18 (0.42)	1.18 (0.33)	0.966	1.22 (0.50)	1.16 (0.33)	0.00207
NonHDL (mmol/L)	3.60 (1.02)	3.39 (1.64)	0.0085	3.45 (1.00)	3.48 (2.39)	0.664	3.49 (1.55)	3.28 (0.98)	0.045	3.54 (1.71)	3.31 (0.96)	0.00457	4.20 (2.15)	3.13 (0.87)	<0.001
eGFR MDRD	81.06 (24.80)	85.81 (19.97)	0.0145	84.23 (19.86)	84.50 (26.59)	0.064	84.23 (21.71)	84.68 (21.89)	0.305	86.62 (21.85)	80.38 (20.97)	0.677	86.98 (21.11)	83.13 (21.90)	0.992
Diabetic nephropathy (%)	14.1	16.2	0.302	13.1	22.8	<0.001	15	18.3	0.206	12.2	21.6	<0.001	14.5	16	0.472
Metformin use (%)	0	100	N/A	70.27	62.47	0.0047	67.03	75.32	0.0125	68.73	67.61	0.65	59	73.37	<0.001
Insulin use (%)	29.73	22.95	0.0047	0	100	N/A	26.27	18.72	0.0148	22.67	29.2	0.0046	22.34	36.3	0.102
SU derivative use (%)	12.06	17.07	0.0125	16.8	11.55	0.0148	0	100	N/A	16.16	14.34	0.343	12.8	16.65	0.057
ACEi/ARB use (%)	38.05	36.84	0.65	35.18	43.31	0.0046	37.72	34.47	0.343	0	100	N/A	26.25	42.01	<0.001
Statin use (%)	60.71	73.77	<0.001	68.51	72.97	0.102	68.67	74.89	0.057	64.32	78.58	<0.001	0	100	N/A
