# Supplementary material for: Metformin and statin use associate with plasma protein N-glycosylation in people with type 2 diabetes
Source: BMJ Open Diabetes Res Care. 2020 Jul 2;8(1):e001230. doi: 10.1136/bmjdrc-2020-001230 (PMC7333804; doi:10.1136/bmjdrc-2020-001230)
Supplement: Supplementary data [file bmjdrc-2020-001230supp005.xlsx]

## Sheet: Sheet1
Supplementary table 5. Associations between derived glycan traits and metformin use in type 2 diabetes. Glycan values are centered and scaled. Shown are regression coefficient beta, standard error (SE), p-value and the adjusted p-value after multiple comparison correction. The adjusted p-values that remained significant after correction for multiple comparisons are highlighted in green. Red repre…
Metformin
Basic model					Full model					adjustment for statin					Adjustment statin use & interaction metformin-statin					not using ACE inhibitors/ARB or statins
Users (n)	1964				Users (n)	1740				Users (n)	1740				Users (n)	1740				Users (n)	287
Non-users (n)	1266				Non-users (n)	1070				Non-users (n)	1070				Non-users (n)	1070				Non-users (n)	282
glycan trait	beta	SE	p-value	adjusted p-value	glycan trait	beta	SE	p-value	adjusted p-value	glycan trait	beta	SE	p-value	adjusted p-value	glycan trait	beta	SE	p-value	adjusted p-value	glycan trait	beta	SE	p-value	adjusted p-value
A2E	0.26328	0.0418528	3.16185e-10	1.42283e-09	A2E	0.212801	0.0439433	1.28141e-06	4.48495e-05	A2E	0.205922	0.205922	6.44553e-07	2.32039e-05	A2E	0.199586	0.0680865	0.00337482	0.0126556	A2E	0.220227	0.0862661	0.0106837	0.037341
A2E0F	-0.196295	0.0361457	5.61495e-08	2.10561e-07	A2E0F	-0.20441	0.039326	2.01636e-07	7.25891e-06	A2E0F	-0.193691	-0.193691	8.58682e-07	3.00539e-05	A2E0F	-0.158428	0.0686599	0.0210307	0.0591489	A2E0F	-0.192158	0.0872935	0.0277154	0.0733642
A2EF	-0.209679	0.0361294	6.49299e-09	2.65622e-08	A2EF	-0.220504	0.0396577	2.69511e-08	9.9719e-07	A2EF	-0.202306	-0.202306	3.05611e-07	1.13076e-05	A2EF	-0.270649	0.0688968	8.55374e-05	0.000769837	A2EF	-0.284682	0.0887302	0.00133476	0.00731158
A2F	-0.256281	0.0360524	1.17253e-12	8.79396e-12	A2F	-0.256839	0.0395206	8.09297e-11	3.39905e-09	A2F	-0.23942	-0.23942	1.21963e-09	5.0005e-08	A2F	-0.279493	0.0686835	4.71562e-05	0.000707343	A2F	-0.31293	0.0867489	0.000309393	0.00198906
A2F0G	0.222696	0.0435783	3.21724e-07	9.65172e-07	A2F0G	0.206238	0.0581734	0.000392278	0.0109838	A2F0G	0.196666	0.196666	0.000467022	0.0135436	A2F0G	0.240017	0.0692408	0.000527445	0.0023735	A2F0G	0.293744	0.0814306	0.000309409	0.00198906
A2F0GE	0.0484822	0.0577308	0.401021	0.501277	A2F0GE	-0.00418249	0.0697966	0.952216	0.978777	A2F0GE	8.80817e-05	0.0662952	0.99894	0.99894	A2F0GE	0.016779	0.0682037	0.805673	0.823983	A2F0GE	0.00281988	0.090548	0.975156	0.975156
A2F0GL	0.0325338	0.0365397	0.373267	0.485438	A2F0GL	0.109972	0.0387257	0.00451463	0.0993218	A2F0GL	0.101394	0.101394	0.00892651	0.187457	A2F0GL	0.0636182	0.0675645	0.346401	0.445373	A2F0GL	0.0772559	0.113212	0.494987	0.602011
A2F0GS	0.0751459	0.0762889	0.324615	0.442657	A2F0GS	0.049956	0.0861796	0.562135	0.978777	A2F0GS	0.050654	0.050654	0.544819	0.99894	A2F0GS	0.0502396	0.0688873	0.465817	0.537481	A2F0GS	0.0160552	0.0898098	0.858119	0.898032
A2F0S0B	0.00576193	0.119149	0.96143	0.976518	A2F0S0B	-0.0306489	0.10076	0.760992	0.978777	A2F0S0B	-0.0250858	-0.0250858	0.78321	0.99894	A2F0S0B	-0.0582627	0.0680064	0.391597	0.476267	A2F0S0B	-0.117469	0.0825977	0.154973	0.232886
A2F0S0G	-0.00733173	0.129745	0.954937	0.976518	A2F0S0G	0.00349121	0.13124	0.978777	0.978777	A2F0S0G	-0.00371276	-0.00371276	0.976191	0.99894	A2F0S0G	0.0321169	0.0684322	0.638838	0.690958	A2F0S0G	0.140146	0.0785807	0.0745102	0.145781
A2F0SB	-0.0500252	0.0817502	0.540586	0.621963	A2F0SB	-0.0354307	0.082356	0.66704	0.978777	A2F0SB	-0.0271231	-0.0271231	0.73686	0.99894	A2F0SB	-0.129632	0.109287	0.235556	0.363729	A2F0SB	-0.116757	0.0903056	0.196042	0.284578
A2FG	0.102489	0.0348385	0.00326268	0.00699147	A2FG	0.107965	0.0379819	0.00447575	0.0993218	A2FG	0.108563	0.108563	0.00434548	0.104384	A2FG	0.0653626	0.0662847	0.32409	0.428942	A2FG	0.132014	0.0829114	0.111333	0.200399
A2FGE	0.193461	0.0745768	0.00948358	0.0177817	A2FGE	0.106034	0.0557471	0.0571647	0.628812	A2FGE	0.110219	0.110219	0.0308338	0.400839	A2FGE	0.0233023	0.0662508	0.725042	0.758765	A2FGE	-0.0238577	0.0811585	0.768785	0.843789
A2FGL	0.0463614	0.0353354	0.189507	0.266494	A2FGL	0.102274	0.0380777	0.0072327	0.151887	A2FGL	0.0942753	0.0942753	0.0134505	0.253272	A2FGL	0.124251	0.0665816	0.0620214	0.145203	A2FGL	0.208896	0.0850881	0.0140865	0.0422595
A2FGS	0.218714	0.0786028	0.00539389	0.0105533	A2FGS	0.16075	0.070059	0.0217618	0.327518	A2FGS	0.161303	0.161303	0.0140707	0.253272	A2FGS	0.0983189	0.0668932	0.141619	0.245109	A2FGS	0.0937336	0.0837955	0.263311	0.3485
A2FS0B	0.267217	0.034613	1.1622e-14	2.61496e-13	A2FS0B	0.269426	0.0376115	7.87052e-13	3.54173e-11	A2FS0B	0.26288	0.26288	2.96149e-12	1.33267e-10	A2FS0B	0.233847	0.0656647	0.00036913	0.00184565	A2FS0B	0.259414	0.081524	0.00146232	0.00731158
A2FS0G	-0.0191918	0.0323374	0.552856	0.621963	A2FS0G	0.0260465	0.0347049	0.452946	0.978777	A2FS0G	0.0266084	0.0266084	0.444416	0.99894	A2FS0G	0.0279333	0.0606103	0.644894	0.690958	A2FS0G	0.0892462	0.077864	0.251721	0.343256
A2FSB	-0.170712	0.0357889	1.84245e-06	4.60612e-06	A2FSB	-0.148178	0.0390533	0.000148086	0.00429449	A2FSB	-0.140317	-0.140317	0.00033521	0.0100563	A2FSB	-0.130124	0.0945865	0.168911	0.271463	A2FSB	-0.150954	0.104563	0.148831	0.232886
A2FSG	0.0743131	0.0358589	0.0382306	0.0661684	A2FSG	0.0852843	0.039323	0.0300967	0.392613	A2FSG	0.0862369	0.0862369	0.028807	0.400839	A2FSG	0.0532173	0.0686208	0.438028	0.518718	A2FSG	0.124085	0.0816442	0.128554	0.214257
A2GS	0.244249	0.0698053	0.000467005	0.00105076	A2GS	0.203221	0.0703009	0.00384352	0.096088	A2GS	0.196495	0.196495	0.00434934	0.104384	A2GS	0.19512	0.0686926	0.00450457	0.0155928	A2GS	0.192059	0.0898189	0.0324928	0.0797644
A2L	-0.00905088	0.036379	0.80352	0.860915	A2L	0.0876973	0.0382417	0.0218345	0.327518	A2L	0.0803072	0.0803072	0.0360805	0.432966	A2L	0.0754209	0.0667688	0.258652	0.363729	A2L	0.149417	0.0806846	0.0640454	0.131002
A2L0F	-0.235766	0.036157	7.00165e-11	3.50082e-10	A2L0F	-0.241091	0.0395814	1.12203e-09	4.37591e-08	A2L0F	-0.224695	-0.224695	1.26375e-08	4.80227e-07	A2L0F	-0.270985	0.0688449	8.2792e-05	0.000769837	A2L0F	-0.317617	0.0876034	0.000288263	0.00198906
A2LF	-0.228777	0.0346884	4.24682e-11	2.7301e-10	A2LF	-0.236985	0.0380982	4.95959e-10	1.98384e-08	A2LF	-0.219804	-0.219804	7.08783e-09	2.76425e-07	A2LF	-0.18581	0.0661611	0.0049781	0.016001	A2LF	-0.10459	0.146401	0.474977	0.593721
A2S0F	-0.123552	0.0436319	0.00463033	0.00947113	A2S0F	-0.137794	0.0516584	0.00764395	0.152879	A2S0F	-0.133008	-0.133008	0.0053	0.1166	A2S0F	-0.128303	0.069741	0.0658114	0.145203	A2S0F	-0.152118	0.0894923	0.0891712	0.167196
A2SG	0.259076	0.0358043	4.62498e-13	5.2031e-12	A2SG	0.264789	0.0394847	1.99882e-11	8.79481e-10	A2SG	0.251814	0.251814	1.77626e-10	7.63791e-09	A2SG	0.266001	0.0687971	0.000110425	0.00082819	A2SG	0.33378	0.0829225	5.69264e-05	0.00198906
A3E	0.0821977	0.0436128	0.0594682	0.0991137	A3E	-0.0290853	0.0582309	0.617439	0.978777	A3E	-0.0211771	-0.0211771	0.710776	0.99894	A3E	-0.00968681	0.0643881	0.880414	0.880414	A3E	-0.0721823	0.0822712	0.380286	0.488939
A3EF	-0.185936	0.0344954	7.03886e-08	2.43653e-07	A3EF	-0.171182	0.0377846	5.88563e-06	0.00018834	A3EF	-0.156128	-0.156128	3.47326e-05	0.00111144	A3EF	-0.0670438	0.0657257	0.307703	0.419595	A3EF	0.0328441	0.101176	0.745466	0.838649
A3L	-0.0297693	0.0365197	0.414981	0.504707	A3L	0.0883813	0.0375358	0.0185434	0.315238	A3L	0.0830784	0.0830784	0.0272605	0.400839	A3L	0.119892	0.0656371	0.0677615	0.145203	A3L	0.198651	0.0779173	0.0107874	0.037341
A3L0F	-0.255063	0.0389492	5.80723e-11	3.26657e-10	A3L0F	-0.218335	0.0523835	3.07256e-05	0.000952492	A3L0F	-0.197748	-0.197748	0.000796277	0.0214995	A3L0F	-0.179654	0.107569	0.0948932	0.185661	A3L0F	-0.110359	0.0881597	0.210638	0.29621
A3LF	-0.172541	0.0346264	6.26244e-07	1.6577e-06	A3LF	-0.173655	0.0379077	4.62761e-06	0.000152711	A3LF	-0.158811	-0.158811	2.70754e-05	0.000893487	A3LF	-0.0748084	0.0659501	0.256661	0.363729	A3LF	0.0132435	0.112953	0.906664	0.92727
A3S	0.0528486	0.0364597	0.147196	0.213672	A3S	0.0866734	0.0399887	0.030201	0.392613	A3S	0.0871889	0.0871889	0.0297353	0.400839	A3S	0.155505	0.0699213	0.0261482	0.0653706	A3S	0.183692	0.0864882	0.0336783	0.0797644
A4E	-0.0321116	0.0363914	0.377563	0.485438	A4E	-0.132391	0.0382839	0.00054392	0.0146859	A4E	-0.131146	-0.131146	0.000632784	0.0177179	A4E	-0.211776	0.0945968	0.0251743	0.0653706	A4E	-0.211454	0.0822077	0.0101057	0.037341
A4F	-0.184451	0.034436	8.4921e-08	2.7296e-07	A4F	-0.176766	0.0378074	2.93317e-06	9.97277e-05	A4F	-0.163919	-0.163919	1.43822e-05	0.000488996	A4F	-0.075569	0.0658434	0.251089	0.363729	A4F	0.0162081	0.0875007	0.853046	0.898032
A4F0GE	-0.0626308	0.0363767	0.0851188	0.132081	A4F0GE	-0.155959	0.0385596	5.24101e-05	0.0015723	A4F0GE	-0.156488	-0.156488	5.14534e-05	0.00159505	A4F0GE	-0.249506	0.0673796	0.000213073	0.00136976	A4F0GE	-0.239347	0.0846847	0.00470849	0.0211882
A4F0GL	0.0010784	0.0366365	0.976518	0.976518	A4F0GL	0.108632	0.0379313	0.00418445	0.0993218	A4F0GL	0.10763	0.10763	0.0046663	0.107325	A4F0GL	0.159924	0.0663123	0.0158794	0.0476383	A4F0GL	0.194459	0.0788424	0.0136469	0.0422595
A4FGE	-0.0199098	0.0364942	0.585368	0.642477	A4FGE	-0.0986741	0.0388445	0.0110778	0.1994	A4FGE	-0.0902848	-0.0902848	0.0203096	0.345263	A4FGE	-0.109163	0.0758007	0.149832	0.24972	A4FGE	-0.127116	0.0826135	0.123881	0.214257
A4FGL	-0.0655385	0.0365997	0.0733442	0.117875	A4FGL	0.0234113	0.0387677	0.545919	0.978777	A4FGL	0.0190148	0.0190148	0.624725	0.99894	A4FGL	0.0687731	0.0752151	0.360532	0.450665	A4FGL	0.12013	0.0845269	0.155257	0.232886
A4FGS	-0.156008	0.0361651	1.6049e-05	3.80107e-05	A4FGS	-0.099641	0.0389261	0.0104749	0.199023	A4FGS	-0.0962842	-0.0962842	0.0136504	0.253272	A4FGS	-0.0341037	0.0680609	0.616318	0.690958	A4FGS	0.0566262	0.0868254	0.514282	0.609018
A4L	-0.0617738	0.0364537	0.0901544	0.135232	A4L	0.0496064	0.037479	0.185643	0.978777	A4L	0.0497618	0.0497618	0.185559	0.99894	A4L	0.118344	0.075474	0.116879	0.210382	A4L	0.160701	0.0787111	0.0411851	0.0926666
A4S	-0.180385	0.0361899	6.21533e-07	1.6577e-06	A4S	-0.121388	0.0389176	0.00181401	0.0471643	A4S	-0.119197	-0.119197	0.00225701	0.0586822	A4S	-0.114523	0.068111	0.0926821	0.185661	A4S	-0.0421613	0.088659	0.634399	0.731999
CA2	-0.258958	0.0350576	1.50559e-13	2.25838e-12	CA2	-0.231348	0.0381903	1.38015e-09	5.24458e-08	CA2	-0.224653	-0.224653	4.34676e-09	1.7387e-07	CA2	-0.299828	0.0666937	6.93759e-06	0.000156096	CA2	-0.300504	0.0831439	0.000301197	0.00198906
CA3	0.280413	0.0349177	9.69382e-16	4.36222e-14	CA3	0.250448	0.0380231	4.49612e-11	1.93333e-09	CA3	0.243093	0.243093	1.74507e-10	7.63791e-09	CA3	0.3076	0.0663713	3.57743e-06	0.000156096	CA3	0.309104	0.083199	0.000203015	0.00198906
MHy	0.0282923	0.0368595	0.442743	0.5243	MHy	0.0563828	0.0437141	0.197117	0.978777	MHy	0.0434004	0.0434004	0.296085	0.99894	MHy	0.108078	0.0668237	0.105802	0.198379	MHy	0.171182	0.0922874	0.0636139	0.131002
MM	0.22362	0.0902875	0.0132583	0.023865	MM	0.223018	0.109042	0.0408296	0.489956	MM	0.215903	0.215903	0.0509771	0.560749	MM	0.362447	0.113525	0.00140961	0.00576659	MM	0.396	0.176156	0.0245756	0.069119
TA2FS0	-0.259272	0.0360793	6.66362e-13	5.99726e-12	TA2FS0	-0.249711	0.0392204	1.92929e-10	7.9101e-09	TA2FS0	-0.238704	-0.238704	1.17775e-09	4.94654e-08	TA2FS0	-0.24509	0.0683274	0.000334518	0.00184565	TA2FS0	-0.306721	0.0840477	0.000262889	0.00198906
