# Supplementary material for: Metformin and statin use associate with plasma protein N-glycosylation in people with type 2 diabetes
Source: BMJ Open Diabetes Res Care. 2020 Jul 2;8(1):e001230. doi: 10.1136/bmjdrc-2020-001230 (PMC7333804; doi:10.1136/bmjdrc-2020-001230)
Supplement: Supplementary data [file bmjdrc-2020-001230supp006.xlsx]

## Sheet: Sheet1
Supplementary Table 6. Associations between derived glycan traits and statin use in type 2 diabetes. Glycan values are centered and scaled. Shown are regression coefficient beta, standard error (SE), p-value and the adjusted p-value after multiple comparison correction. The adjusted p-values that remained significant after correction for multiple comparisons are highlighted in green. Red represen…
Statin
Basic model					Full model					Adjustment for metformin					Adjustment metformin & interaction metformin-statin					Not using ACE inhibitors/ARB and metformin
Users (n)	2225				Users (n)	1918				Users (n)	1918				Users (n)	1918				Users (n)	288
Non-users (n)	1005				Non-users (n)	804				Non-users (n)	804				Non-users (n)	804				Non-users (n)	273
glycan trait	beta	SE	p-value	adjusted pvalue	glycan trait	beta	SE	p-value	adjusted pvalue	glycan trait	beta	SE	p-value	adjusted pvalue	glycan trait2	beta	SE	p-value	adjusted pvalue	glycan trait5	beta	SE	p-value	adjusted pvalue
A2E	0.138807	0.0377684	0.000237656	0.000763893	A2E	0.112167	0.0438995	0.0106159	0.025143	A2E	0.0908893	0.0438817	0.0383371	0.0821508	A2E	0.0922733	0.0647924	0.154406	0.365699	A2E	0.0936294	0.0973362	0.336091	0.487874
A2E0F	-0.171312	0.0377527	5.68607e-06	2.32612e-05	A2E0F	-0.133984	0.0439005	0.00227324	0.00828083	A2E0F	-0.11403	0.0439321	0.00944258	0.0280901	A2E0F	-0.080511	0.0648065	0.214116	0.458819	A2E0F	-0.0430637	0.0877823	0.623728	0.738625
A2EF	-0.264114	0.0375826	2.10193e-12	3.85929e-11	A2EF	-0.261072	0.0442481	3.63095e-09	5.44643e-08	A2EF	-0.241261	0.0442992	5.14667e-08	5.79001e-07	A2EF	-0.264204	0.0653759	5.3153e-05	0.00119594	A2EF	-0.321467	0.095803	0.000792232	0.0118835
A2F	-0.263247	0.0376106	2.57286e-12	3.85929e-11	A2F	-0.244734	0.0439774	2.62153e-08	2.35937e-07	A2F	-0.220538	0.0439293	5.15904e-07	4.64314e-06	A2F	-0.233851	0.0648777	0.000312761	0.00469141	A2F	-0.277918	0.0948843	0.00340037	0.0306033
A2F0G	0.128804	0.0374907	0.000591218	0.0016628	A2F0G	0.135896	0.044752	0.00239224	0.00828083	A2F0G	0.117016	0.0447732	0.00896141	0.0280901	A2F0G	0.148066	0.0660291	0.0249336	0.0841025	A2F0G	0.226197	0.101737	0.0261925	0.0904909
A2F0GE	-0.0350635	0.0375628	0.35058	0.52587	A2F0GE	-0.043607	0.0437789	0.319214	0.448895	A2F0GE	-0.043279	0.0439842	0.325131	0.487696	A2F0GE	-0.0219673	0.0680127	0.746704	0.875858	A2F0GE	-0.054023	0.0947115	0.56841	0.710512
A2F0GL	0.103276	0.038058	0.00665463	0.0149729	A2F0GL	0.120482	0.0434731	0.00558126	0.0147739	A2F0GL	0.112512	0.0436724	0.00998758	0.0280901	A2F0GL	0.0577059	0.0645137	0.371068	0.575795	A2F0GL	0.127691	0.12428	0.304211	0.472051
A2F0GS	0.0140656	0.0374174	0.706984	0.88373	A2F0GS	0.0115443	0.0443145	0.794471	0.934461	A2F0GS	0.00847273	0.0445054	0.849015	0.910228	A2F0GS	0.00724579	0.0676206	0.914667	0.914667	A2F0GS	-0.0198449	0.0958239	0.835934	0.854932
A2F0S0B	0.0118137	0.129234	0.927164	0.958961	A2F0S0B	-0.0384728	0.120976	0.750471	0.934461	A2F0S0B	-0.0364046	0.110238	0.741221	0.877762	A2F0S0B	-0.0285983	0.0646476	0.65822	0.846283	A2F0S0B	-0.0631047	0.125934	0.616307	0.738625
A2F0S0G	0.0207795	0.0830444	0.802416	0.925865	A2F0S0G	0.0519562	0.0923891	0.573869	0.782549	A2F0S0G	0.0513963	0.0792958	0.516882	0.684109	A2F0S0G	0.0593574	0.0652229	0.362786	0.575795	A2F0S0G	0.117997	0.0894147	0.186948	0.34064
A2F0SB	-0.0827309	0.0382265	0.0304468	0.0570878	A2F0SB	-0.108602	0.0488834	0.0263065	0.0563711	A2F0SB	-0.109338	0.0458722	0.0171472	0.0453898	A2F0SB	-0.188749	0.0678577	0.00541002	0.0304313	A2F0SB	-0.233471	0.106357	0.0281527	0.0904909
A2FG	0.0073842	0.10371	0.943238	0.958961	A2FG	-0.0190884	0.0923817	0.836303	0.934461	A2FG	-0.0311704	0.0909932	0.731931	0.877762	A2FG	-0.047667	0.0770974	0.536398	0.754309	A2FG	-0.0363414	0.0915731	0.691473	0.787472
A2FGE	-0.00928446	0.0543275	0.864304	0.958961	A2FGE	-0.029226	0.0619608	0.637151	0.843288	A2FGE	-0.041967	0.0601369	0.485266	0.669156	A2FGE	-0.0739419	0.0636244	0.245169	0.479679	A2FGE	-0.132134	0.0870804	0.129172	0.276797
A2FGL	0.11674	0.0368116	0.00151769	0.00379423	A2FGL	0.0790692	0.0412914	0.0555045	0.100801	A2FGL	0.0699052	0.0414457	0.0916672	0.165001	A2FGL	0.0692779	0.0610745	0.256661	0.481239	A2FGL	0.0967096	0.0851487	0.256052	0.411512
A2FGS	0.0463606	0.0608246	0.445939	0.647331	A2FGS	0.00501744	0.0556333	0.928138	0.949232	A2FGS	-0.0128768	0.0519984	0.804414	0.910228	A2FGS	-0.0335174	0.0643402	0.602408	0.821466	A2FGS	-0.0601584	0.0899681	0.50371	0.666675
A2FS0B	0.159249	0.0363075	1.15393e-05	4.32723e-05	A2FS0B	0.121433	0.0414601	0.00340155	0.0109335	A2FS0B	0.0927753	0.0412679	0.0245684	0.0614209	A2FS0B	0.0711957	0.0610135	0.243257	0.479679	A2FS0B	-0.0181643	0.11229	0.871493	0.871493
A2FS0G	-0.00909022	0.0703962	0.897255	0.958961	A2FS0G	-0.0131758	0.073065	0.856893	0.934461	A2FS0G	-0.0153137	0.0746848	0.837538	0.910228	A2FS0G	-0.0199508	0.11653	0.86406	0.883698	A2FS0G	0.0392285	0.127326	0.758011	0.812154
A2FSB	-0.132626	0.0383102	0.000536357	0.00160907	A2FSB	-0.137589	0.0475933	0.00384109	0.0115233	A2FSB	-0.12406	0.0438978	0.00471164	0.0192749	A2FSB	-0.0836612	0.0648199	0.196818	0.44284	A2FSB	-0.117354	0.0938695	0.211234	0.352057
A2FSG	0.00331509	0.0373977	0.929365	0.958961	A2FSG	-0.0101191	0.0443079	0.819351	0.934461	A2FSG	-0.0206203	0.0444913	0.643029	0.826752	A2FSG	-0.0311546	0.0660322	0.637064	0.843172	A2FSG	-0.0334024	0.11802	0.777159	0.813306
A2GS	0.140848	0.0379451	0.000205726	0.000712127	A2GS	0.117344	0.0444053	0.0082278	0.0205695	A2GS	0.0978368	0.0444065	0.0275801	0.0653213	A2GS	0.0996343	0.0655618	0.128586	0.321466	A2GS	0.098353	0.0993387	0.322136	0.483204
A2L	0.0826537	0.0379139	0.0292546	0.0570878	A2L	0.081643	0.042722	0.0560005	0.100801	A2L	0.0755102	0.0429259	0.0785638	0.153712	A2L	0.0489397	0.0634231	0.440328	0.660492	A2L	0.115987	0.0833752	0.164183	0.321227
A2L0F	-0.247118	0.0377081	5.62189e-11	6.32463e-10	A2L0F	-0.22515	0.0438967	2.91157e-07	1.87172e-06	A2L0F	-0.20219	0.043873	4.05546e-06	2.60708e-05	A2L0F	-0.220615	0.0647709	0.000659015	0.00741392	A2L0F	-0.260922	0.0951109	0.00608165	0.0456124
A2LF	-0.232544	0.0361913	1.31518e-10	1.18366e-09	A2LF	-0.271876	0.04247	1.53745e-10	6.91851e-09	A2LF	-0.251967	0.0425071	3.07308e-09	1.38289e-07	A2LF	-0.209675	0.0627822	0.000838608	0.00753459	A2LF	-0.312396	0.0906079	0.000565216	0.0118835
A2S0F	-0.0782154	0.0380267	0.0397001	0.0714602	A2S0F	-0.04615	0.0446825	0.301678	0.437919	A2S0F	-0.0308859	0.0448159	0.490714	0.669156	A2S0F	-0.0129154	0.0662302	0.845387	0.883698	A2S0F	0.0519969	0.0874911	0.552304	0.710106
A2SG	0.196574	0.0374918	1.57868e-07	8.88006e-07	A2SG	0.192502	0.0443589	1.42708e-05	7.13541e-05	A2SG	0.166725	0.0442694	0.000165795	0.000746077	A2SG	0.15884	0.0654701	0.0152603	0.0624284	A2SG	0.222313	0.0977491	0.0229469	0.0860507
A3E	-0.0561262	0.0381194	0.140918	0.218667	A3E	-0.0958788	0.0415441	0.0210058	0.047263	A3E	-0.095571	0.0440793	0.0301466	0.0678298	A3E	-0.0807212	0.116268	0.487513	0.70768	A3E	-0.180657	0.0849753	0.0335039	0.100512
A3EF	-0.203858	0.0359491	1.42175e-08	1.06631e-07	A3EF	-0.252382	0.0418543	1.63957e-09	3.68903e-08	A3EF	-0.237864	0.0419732	1.45283e-08	3.26886e-07	A3EF	-0.164558	0.0619876	0.00793804	0.0396902	A3EF	-0.221704	0.087578	0.0113575	0.0638858
A3L	0.0235174	0.0380893	0.536951	0.732206	A3L	0.0575134	0.0423155	0.174097	0.279799	A3L	0.0519691	0.0425191	0.221611	0.343879	A3L	0.062197	0.0626758	0.321022	0.555614	A3L	0.175029	0.0847668	0.0389394	0.109517
A3L0F	-0.311254	0.0417832	9.38561e-14	4.22353e-12	A3L0F	-0.325916	0.0656304	6.83736e-07	3.84601e-06	A3L0F	-0.306842	0.0675415	5.5457e-06	3.11946e-05	A3L0F	-0.282245	0.0626471	6.62745e-06	0.000298235	A3L0F	-0.327908	0.0910882	0.000318352	0.0118835
A3LF	-0.189393	0.0360865	1.53508e-07	8.88006e-07	A3LF	-0.244898	0.0419388	5.23848e-09	5.89329e-08	A3LF	-0.230403	0.0420586	4.2983e-08	5.79001e-07	A3LF	-0.159724	0.0620998	0.0101099	0.0454946	A3LF	-0.235509	0.0874912	0.00710674	0.0456862
A3S	-0.0176789	0.0380248	0.64198	0.828124	A3S	-0.010282	0.0449922	0.819236	0.934461	A3S	-0.0173358	0.0452009	0.701329	0.876661	A3S	0.014704	0.0816191	0.857031	0.883698	A3S	0.0675546	0.175305	0.699975	0.787472
A4E	0.00440819	0.0856677	0.958961	0.958961	A4E	-0.0187078	0.116262	0.872164	0.934461	A4E	-0.0095394	0.115721	0.934301	0.955536	A4E	-0.0612507	0.164515	0.709661	0.874722	A4E	-0.144422	0.0912223	0.113379	0.255104
A4F	-0.182094	0.0359155	3.97638e-07	1.98819e-06	A4F	-0.219811	0.0419065	1.56056e-07	1.17042e-06	A4F	-0.204505	0.0420161	1.13127e-06	8.4845e-06	A4F	-0.129372	0.0620791	0.0371615	0.111485	A4F	-0.172853	0.0883865	0.0505069	0.133695
A4F0GE	0.02801	0.103873	0.787424	0.925865	A4F0GE	0.00496337	0.131653	0.969927	0.969927	A4F0GE	0.0172637	0.133302	0.896955	0.938674	A4F0GE	-0.0505715	0.164893	0.759077	0.875858	A4F0GE	-0.122196	0.0933556	0.190559	0.34064
A4F0GL	-0.0216873	0.0716284	0.762061	0.925865	A4F0GL	0.00754776	0.0809925	0.925752	0.949232	A4F0GL	0.000528353	0.0835468	0.994954	0.994954	A4F0GL	0.0257984	0.112103	0.81799	0.883698	A4F0GL	0.151683	0.0867484	0.0803702	0.200925
A4FGE	-0.101476	0.0380207	0.00760859	0.0163041	A4FGE	-0.124904	0.0436857	0.00424778	0.0119469	A4FGE	-0.119409	0.0438895	0.00651499	0.0225519	A4FGE	-0.131555	0.0782336	0.0926517	0.245255	A4FGE	-0.224655	0.0907685	0.0133223	0.0666117
A4FGL	0.0176387	0.0381808	0.644096	0.828124	A4FGL	0.0541405	0.0447756	0.226604	0.351627	A4FGL	0.0560507	0.0436535	0.199145	0.320055	A4FGL	0.0880387	0.0873956	0.313762	0.555614	A4FGL	0.220067	0.090391	0.0149079	0.0670858
A4FGS	-0.113192	0.0377704	0.002728	0.00646106	A4FGS	-0.0780537	0.0436771	0.0739276	0.123213	A4FGS	-0.0660193	0.0438306	0.132006	0.228472	A4FGS	-0.0232373	0.0646365	0.719216	0.874722	A4FGS	0.1196	0.0926641	0.196814	0.34064
A4L	-0.0403669	0.0595253	0.497678	0.69986	A4L	-0.0149086	0.0830157	0.857476	0.934461	A4L	-0.0154768	0.0815868	0.849546	0.910228	A4L	0.0209383	0.112876	0.852838	0.883698	A4L	0.14288	0.0836733	0.0877124	0.20774
A4S	-0.0714483	0.0378731	0.059225	0.0987084	A4S	-0.0515242	0.043803	0.239487	0.35923	A4S	-0.0370213	0.0439276	0.399352	0.579704	A4S	-0.0587048	0.0647488	0.36459	0.575795	A4S	0.0330703	0.0964148	0.731598	0.802973
CA2	-0.131729	0.0413424	0.00144109	0.00379423	CA2	-0.112636	0.051163	0.0277003	0.0566597	CA2	-0.089352	0.0444308	0.0443215	0.0906575	CA2	-0.144051	0.0635826	0.023478	0.0841025	CA2	-0.108978	0.130408	0.403341	0.567198
CA3	0.13741	0.0534493	0.0101448	0.0207507	CA3	0.120515	0.06373	0.058621	0.101459	CA3	0.0951871	0.0560321	0.0893578	0.165001	CA3	0.140988	0.0634011	0.0261652	0.0841025	CA3	0.102918	0.138658	0.457941	0.624466
MHy	0.0725498	0.0366114	0.0475222	0.0822499	MHy	0.170542	0.0433532	8.36183e-05	0.000376283	MHy	0.167069	0.0435723	0.000125928	0.000629641	MHy	0.212347	0.0645582	0.00100461	0.00753459	MHy	0.208016	0.0903185	0.0212711	0.0860507
MM	0.0636834	0.0379282	0.0931417	0.149692	MM	0.107758	0.0517472	0.0373068	0.0729916	MM	0.0850316	0.0660668	0.198076	0.320055	MM	0.209933	0.065426	0.00133331	0.00857129	MM	0.275243	0.0917997	0.00271492	0.0305428
TA2FS0	-0.177999	0.0377963	2.48399e-06	1.11779e-05	TA2FS0	-0.147064	0.0437722	0.000780089	0.00319128	TA2FS0	-0.121807	0.0436878	0.00530154	0.0198808	TA2FS0	-0.131845	0.0646528	0.0414228	0.116502	TA2FS0	-0.136604	0.0947835	0.149521	0.305839
