# Supplementary material for: Metformin and statin use associate with plasma protein N-glycosylation in people with type 2 diabetes
Source: BMJ Open Diabetes Res Care. 2020 Jul 2;8(1):e001230. doi: 10.1136/bmjdrc-2020-001230 (PMC7333804; doi:10.1136/bmjdrc-2020-001230)
Supplement: Supplementary data [file bmjdrc-2020-001230supp008.xlsx]

## Sheet: Sheet1
Supplementary table 8. Associations between derived glycan traits and insulin use in type 2 diabetes. Glycan values are centered and scaled. Shown are regression coefficient beta, standard error (SE), p-value and the adjusted p-value after multiple comparison correction. The adjusted p-values that remained significant after correction for multiple comparisons are highlighted in green. Red represe…
Insulin
Basic model					Full model					Adjustment for metformin use					Adjustment for metformin and insulin use
\	919				Users (n)	908				Users (n)	908				Users (n)	908
Non-users (n)	2413				Non-users (n)	2383				Non-users (n)	2383				Non-users (n)	2383
glycan trait	beta	SE	p-value	adjusted p-value	glycan trait	beta	SE	p-value	adjusted p-value	glycan trait	beta	SE	p-value	adjusted p-value	glycan trait2	beta	SE	p-value	adjusted p-value
A2E	-0.0494604	0.0388047	0.202451	0.345412	A2E	-0.115505	0.0472422	0.0144868	0.0931293	A2E	-0.0815766	0.0475053	0.0859407	0.351576	A2E	-0.0641838	0.0485395	0.186068	0.384473
A2E0F	-0.0335272	0.0710507	0.637015	0.703185	A2E0F	0.0577024	0.0672638	0.390974	0.606684	A2E0F	0.0260052	0.0717328	0.716957	0.855295	A2E0F	0.0276769	0.072704	0.703441	0.834628
A2EF	0.131818	0.0387593	0.000671527	0.0100729	A2EF	0.145957	0.0480133	0.00236633	0.050108	A2EF	0.114359	0.0483085	0.0179206	0.212995	A2EF	0.104571	0.049368	0.0341583	0.384281
A2F	0.0937166	0.0388167	0.0157639	0.0709378	A2F	0.147078	0.0479506	0.00216019	0.050108	A2F	0.108938	0.0481493	0.0236661	0.212995	A2F	0.0970107	0.0492036	0.048653	0.384473
A2F0G	-0.050662	0.0884927	0.566984	0.696335	A2F0G	-0.0710345	0.0925654	0.442845	0.664268	A2F0G	-0.0381409	0.0810395	0.637894	0.855295	A2F0G	-0.0135242	0.0521361	0.795325	0.852134
A2F0GE	-0.0973192	0.0384712	0.0114171	0.0709378	A2F0GE	-0.0906928	0.0470323	0.0538164	0.182343	A2F0GE	-0.0910995	0.0475241	0.0552494	0.304103	A2F0GE	-0.0758915	0.0507389	0.134725	0.384473
A2F0GL	0.00213284	0.0390722	0.956467	0.956467	A2F0GL	0.0581284	0.0588621	0.32338	0.538967	A2F0GL	0.0771325	0.0600595	0.199048	0.431281	A2F0GL	0.0751151	0.069419	0.279229	0.483281
A2F0GS	-0.11342	0.0383016	0.00306406	0.0275765	A2F0GS	-0.0821091	0.0475225	0.0840249	0.222419	A2F0GS	-0.0726748	0.0479889	0.129923	0.396425	A2F0GS	-0.0542009	0.0490546	0.269199	0.483281
A2F0S0B	0.039573	0.0384109	0.302891	0.439681	A2F0S0B	0.0176561	0.0470517	0.707475	0.860442	A2F0S0B	0.0161807	0.0474436	0.733066	0.855295	A2F0S0B	0.00672452	0.0485453	0.889829	0.931216
A2F0S0G	0.0450515	0.0385988	0.24314	0.377286	A2F0S0G	0.0546439	0.0473831	0.248814	0.466526	A2F0S0G	0.0545857	0.0477424	0.252899	0.431281	A2F0S0G	0.0684364	0.048814	0.16092	0.384473
A2F0SB	0.123731	0.0391823	0.00158945	0.0178813	A2F0SB	0.111704	0.067065	0.0957913	0.226874	A2F0SB	0.106103	0.0545399	0.0517237	0.304103	A2F0SB	0.0866636	0.0505215	0.0862751	0.384473
A2FG	0.0453535	0.0647253	0.483486	0.640283	A2FG	-0.0138358	0.0826785	0.867099	0.922485	A2FG	0.00345563	0.0901055	0.969408	0.969408	A2FG	0.00920881	0.0944138	0.9223	0.943262
A2FGE	0.130372	0.0985003	0.185645	0.342809	A2FGE	0.0295517	0.0458685	0.5194	0.730406	A2FGE	0.0519655	0.0462438	0.261128	0.431281	A2FGE	0.0642876	0.047268	0.173809	0.384473
A2FGL	0.0256062	0.0377872	0.497998	0.640283	A2FGL	-0.00449256	0.0649972	0.944895	0.96637	A2FGL	0.0112742	0.0631284	0.858258	0.919562	A2FGL	0.0217038	0.0545184	0.690557	0.834628
A2FGS	0.150269	0.0837581	0.0727993	0.181998	A2FGS	0.0286495	0.0699577	0.682154	0.853559	A2FGS	0.0593152	0.0535885	0.268353	0.431281	A2FGS	0.0790626	0.0476685	0.0971982	0.384473
A2FS0B	0.0675339	0.0373601	0.0706615	0.181998	A2FS0B	-0.0187238	0.0458265	0.682847	0.853559	A2FS0B	0.0237929	0.0458624	0.603908	0.849245	A2FS0B	0.0132094	0.0468597	0.778025	0.852134
A2FS0G	-0.0642779	0.113905	0.572542	0.696335	A2FS0G	-0.0359746	0.123829	0.771419	0.905567	A2FS0G	-0.0367095	0.120305	0.760262	0.855295	A2FS0G	-0.0395562	0.118607	0.738752	0.834628
A2FSB	-0.0533149	0.038385	0.164848	0.322528	A2FSB	0.0188334	0.0689773	0.784825	0.905567	A2FSB	-0.00353387	0.0684945	0.958853	0.969408	A2FSB	-0.0273273	0.0486329	0.574177	0.75994
A2FSG	0.0751155	0.0383462	0.0501275	0.161124	A2FSG	0.000711159	0.0474934	0.988053	0.988053	A2FSG	0.0153381	0.0479514	0.749068	0.855295	A2FSG	0.0185335	0.0489645	0.705052	0.834628
A2GS	-0.035341	0.0389854	0.364661	0.512805	A2GS	-0.0908041	0.0476564	0.0567289	0.182343	A2GS	-0.0562497	0.0479216	0.240481	0.431281	A2GS	-0.0348375	0.048969	0.476824	0.690808
A2L	0.0482289	0.0388898	0.214923	0.345412	A2L	0.0744551	0.0729388	0.307354	0.53196	A2L	0.0904205	0.0721212	0.20994	0.431281	A2L	0.0934268	0.0779078	0.230452	0.438974
A2L0F	0.0768022	0.038891	0.0482899	0.161124	A2L0F	0.135296	0.0479922	0.00481545	0.050108	A2L0F	0.0994493	0.0482314	0.0392154	0.294115	A2L0F	0.0875964	0.0492922	0.0755544	0.384473
A2LF	0.132825	0.0466331	0.00439525	0.0329643	A2LF	0.0824162	0.0557632	0.139416	0.298748	A2LF	0.0460181	0.0534639	0.389386	0.60422	A2LF	0.0454715	0.0516139	0.378321	0.6023
A2S0F	-0.0302278	0.0611777	0.621237	0.703185	A2S0F	0.0378364	0.0868192	0.662977	0.853559	A2S0F	0.017832	0.0815798	0.826975	0.907655	A2S0F	0.0254516	0.0772784	0.741892	0.834628
A2SG	-0.0785529	0.0385755	0.0417159	0.156435	A2SG	-0.130083	0.0479597	0.00668106	0.050108	A2SG	-0.0902119	0.0481182	0.0608207	0.304103	A2SG	-0.0716288	0.049139	0.14493	0.384473
A3E	-0.0182487	0.0390975	0.64068	0.703185	A3E	-0.104218	0.0444332	0.0190013	0.0950063	A3E	-0.109442	0.0448925	0.0147739	0.212995	A3E	-0.118011	0.0458975	0.0101353	0.228044
A3EF	0.122688	0.0810473	0.13008	0.266072	A3EF	0.117359	0.0587291	0.0456838	0.171314	A3EF	0.0920807	0.0561839	0.101231	0.379615	A3EF	0.0968807	0.0541939	0.0738297	0.384473
A3L	-0.0870822	0.0390419	0.0257155	0.1052	A3L	0.00714803	0.045327	0.874694	0.922485	A3L	0.0202825	0.0479182	0.672096	0.855295	A3L	0.03108	0.0467964	0.506593	0.690808
A3L0F	0.137195	0.0883885	0.120619	0.25847	A3L0F	0.171274	0.0608168	0.00485925	0.050108	A3L0F	0.138325	0.0504301	0.0060899	0.212995	A3L0F	0.142476	0.048332	0.00319974	0.143988
A3LF	0.127098	0.0757075	0.0931901	0.220713	A3LF	0.107831	0.0612285	0.0782184	0.219989	A3LF	0.0820984	0.0592693	0.165998	0.414996	A3LF	0.0861926	0.0567067	0.128518	0.384473
A3S	-0.13654	0.0389389	0.000454023	0.0100729	A3S	-0.0978428	0.0482739	0.0426802	0.171314	A3S	-0.0863586	0.0487388	0.0764166	0.343875	A3S	-0.0790049	0.0498246	0.112816	0.384473
A4E	0.073524	0.0389045	0.0587767	0.17633	A4E	0.0200958	0.0463075	0.664314	0.853559	A4E	-0.00205633	0.0466872	0.964869	0.969408	A4E	-0.0191263	0.0477065	0.688481	0.834628
A4F	0.109464	0.0869174	0.207887	0.345412	A4F	0.103098	0.060781	0.0898438	0.224609	A4F	0.0767706	0.0585683	0.18993	0.431281	A4F	0.0798487	0.0558402	0.152732	0.384473
A4F0GE	0.0949468	0.0388801	0.0146045	0.0709378	A4F0GE	0.0434843	0.0466569	0.351336	0.564647	A4F0GE	0.0181303	0.0470226	0.699818	0.855295	A4F0GE	0.00120794	0.0480631	0.979949	0.979949
A4F0GL	-0.0967578	0.0391509	0.0134583	0.0709378	A4F0GL	0.00683437	0.0458417	0.881485	0.922485	A4F0GL	0.0242653	0.046255	0.599862	0.849245	A4F0GL	0.0356926	0.0472792	0.450289	0.675433
A4FGE	0.0198656	0.0390538	0.610981	0.703185	A4FGE	-0.0384458	0.0553426	0.487251	0.7073	A4FGE	-0.0560667	0.0483677	0.246385	0.431281	A4FGE	-0.0637303	0.0484043	0.187965	0.384473
A4FGL	-0.0435609	0.0391705	0.266102	0.399153	A4FGL	0.0697165	0.0514817	0.175673	0.352787	A4FGL	0.0745881	0.0485447	0.12442	0.396425	A4FGL	0.0784681	0.0482854	0.104144	0.384473
A4FGS	-0.0638397	0.0387927	0.0998334	0.224625	A4FGS	0.086766	0.0470191	0.0649889	0.194967	A4FGS	0.069501	0.0474492	0.14299	0.40216	A4FGS	0.067288	0.0485104	0.165416	0.384473
A4L	-0.0708237	0.0389902	0.0693016	0.181998	A4L	0.0472597	0.0452394	0.296181	0.53196	A4L	0.0561776	0.0456926	0.218896	0.431281	A4L	0.0682883	0.0466934	0.143609	0.384473
A4S	-0.0264374	0.038888	0.49661	0.640283	A4S	0.128003	0.0470163	0.00647853	0.050108	A4S	0.108094	0.0474162	0.0226265	0.212995	A4S	0.104243	0.0484993	0.0316049	0.384281
CA2	-0.00540556	0.0378359	0.886394	0.906539	CA2	0.0742659	0.0464033	0.1095	0.246376	CA2	0.0364716	0.0465618	0.433455	0.650182	CA2	0.0322789	0.0476009	0.497699	0.690808
CA3	-0.0150438	0.0377439	0.690205	0.739505	CA3	-0.110032	0.0462362	0.0173231	0.0950063	CA3	-0.0697858	0.0463475	0.132142	0.396425	CA3	-0.0637007	0.047378	0.17878	0.384473
MHy	-0.186327	0.037495	6.71604e-07	3.02222e-05	MHy	-0.0621596	0.046395	0.180314	0.352787	MHy	-0.0531804	0.0468204	0.256024	0.431281	MHy	-0.0412748	0.0478283	0.388149	0.6023
MM	-0.0509417	0.038909	0.190449	0.342809	MM	-0.0114821	0.0478132	0.810218	0.911495	MM	0.0248596	0.0567764	0.661494	0.855295	MM	0.0474155	0.0490396	0.333603	0.556004
TA2FS0	0.00649877	0.0389032	0.867331	0.906539	TA2FS0	0.106254	0.0476378	0.0257175	0.115729	TA2FS0	0.0666928	0.0478122	0.163048	0.414996	TA2FS0	0.0581098	0.0488394	0.234119	0.438974
