# Supplementary material for: Metformin and statin use associate with plasma protein N-glycosylation in people with type 2 diabetes
Source: BMJ Open Diabetes Res Care. 2020 Jul 2;8(1):e001230. doi: 10.1136/bmjdrc-2020-001230 (PMC7333804; doi:10.1136/bmjdrc-2020-001230)
Supplement: Supplementary data [file bmjdrc-2020-001230supp009.xlsx]

## Sheet: Sheet1
Supplementary table 9. Associations between derived glycan traits and SU derivatives use in type 2 diabetes. Glycan values are centered and scaled. Shown are regression coefficient beta, standard error (SE), p-value and the adjusted p-value after multiple comparison correction. The adjusted p-values that remained significant after correction for multiple comparisons are highlighted in green. Red …
SU derivatives
Basic model					Full model					Adjustment for metformin use					Adjustment metformin and insulin use
Users (n)	749				Users (n)	744				Users (n)	744				Users (n)	744
Non-users (n)	2584				Non-users (n)	2547				Non-users (n)	2547				Non-users (n)	2547
glycan trait	beta	SE	p-value	adjusted p-value	glycan trait	beta	SE	p-value	adjusted p-value	glycan trait	beta	SE	p-value	adjusted p-value	glycan trait2	beta	SE	p-value	adjusted p-value
A2E	0.094084	0.0586856	0.108894	0.816702	A2E	0.0761938	0.0746289	0.307269	0.764692	A2E	0.0628407	0.0749781	0.401963	0.102307	A2E	0.0589225	0.0589225	0.454433	0.890633
A2E0F	-0.00501225	0.0421717	0.905392	0.962809	A2E0F	-0.0149644	0.0421969	0.722865	0.899879	A2E0F	0.00910636	0.045872	0.842641	0.946244	A2E0F	0.0121272	0.0121272	0.791673	0.890633
A2EF	-0.0477698	0.129152	0.711478	0.914758	A2EF	-0.0424531	0.134547	0.752362	0.899879	A2EF	-0.0064786	0.114664	0.954943	0.0140786	A2EF	-0.00318589	-0.00318589	0.978446	0.981397
A2F	-0.0656551	0.10064	0.514157	0.87329	A2F	-0.0595911	0.106472	0.575692	0.850615	A2F	-0.030205	0.0952308	0.75111	0.0404963	A2F	-0.0266314	-0.0266314	0.787385	0.890633
A2F0G	0.0839257	0.139647	0.547851	0.87329	A2F0G	0.0762485	0.147371	0.604882	0.850615	A2F0G	0.053722	0.135749	0.692292	0.0036918	A2F0G	0.0551838	0.0551838	0.681292	0.890633
A2F0GE	0.0892825	0.0417912	0.0326472	0.489709	A2F0GE	0.0684259	0.0474668	0.149428	0.683913	A2F0GE	0.0690137	0.048668	0.156176	0.286315	A2F0GE	0.0639396	0.0639396	0.230595	0.890633
A2F0GL	0.0233723	0.0424808	0.582193	0.87329	A2F0GL	0.0441144	0.042005	0.293618	0.764692	A2F0GL	0.0149519	0.0593811	0.801199	0.192393	A2F0GL	0.0204512	0.0204512	0.751551	0.890633
A2F0GS	0.124603	0.0415845	0.00273196	0.122938	A2F0GS	0.10776	0.0518453	0.0376645	0.566238	A2F0GS	0.0891148	0.0459184	0.0522918	0.426358	A2F0GS	0.0866949	0.0866949	0.0592681	0.890633
A2F0S0B	-0.0301763	0.0473689	0.524093	0.87329	A2F0S0B	-0.0374936	0.0418786	0.37063	0.783252	A2F0S0B	-0.0261194	0.0453148	0.564346	0.329193	A2F0S0B	-0.0263527	-0.0263527	0.561317	0.890633
A2F0S0G	0.00322061	0.0438219	0.941414	0.962809	A2F0S0G	0.00813541	0.042071	0.846667	0.907143	A2F0S0G	0.0177666	0.0648877	0.784234	0.160017	A2F0S0G	0.0192913	0.0192913	0.7615	0.890633
A2F0SB	-0.0952228	0.0966123	0.32432	0.87329	A2F0SB	-0.0857781	0.105852	0.417734	0.783252	A2F0SB	-0.0702278	0.0897128	0.433741	0.0603595	A2F0SB	-0.0682684	-0.0682684	0.456479	0.890633
A2FG	-0.000254807	0.0406711	0.995001	0.995001	A2FG	0.00563254	0.0407558	0.890081	0.922044	A2FG	0.0239947	0.0444865	0.589632	0.732169	A2FG	0.0212706	0.0212706	0.632892	0.890633
A2FGE	0.0465999	0.0419647	0.266804	0.87329	A2FGE	0.0408512	0.0413232	0.32287	0.764692	A2FGE	0.0541824	0.0443319	0.221633	0.84949	A2FGE	0.0568572	0.0568572	0.200079	0.890633
A2FGL	0.0427045	0.0418055	0.307016	0.87329	A2FGL	0.0500404	0.0409882	0.222144	0.764692	A2FGL	0.039261	0.0443926	0.376478	0.467011	A2FGL	0.041607	0.041607	0.349101	0.890633
A2FGS	0.0772655	0.0418625	0.0649362	0.730061	A2FGS	0.0736331	0.0413871	0.0752178	0.566238	A2FGS	0.0803154	0.0447	0.072373	0.780238	A2FGS	0.0839869	0.0839869	0.0604468	0.890633
A2FS0B	0.0210347	0.0697197	0.762877	0.927824	A2FS0B	0.0213861	0.0699774	0.759898	0.899879	A2FS0B	-0.00464101	0.0830119	0.955415	0.0608597	A2FS0B	-0.00455519	-0.00455519	0.956319	0.981397
A2FS0G	-0.0226466	0.0376931	0.547963	0.87329	A2FS0G	-0.0141757	0.0376178	0.706296	0.899879	A2FS0G	-0.0157217	0.0406234	0.698749	0.669232	A2FS0G	-0.0207357	-0.0207357	0.60981	0.890633
A2FSB	-0.0805915	0.0668477	0.227972	0.87329	A2FSB	-0.0671752	0.0793741	0.397379	0.783252	A2FSB	-0.0652597	0.0902338	0.469539	0.0500716	A2FSB	-0.0679935	-0.0679935	0.437964	0.890633
A2FSG	0.00954443	0.0417597	0.819214	0.949891	A2FSG	0.0105931	0.0415524	0.798774	0.907143	A2FSG	0.0228304	0.0461762	0.62101	0.689918	A2FSG	0.0227702	0.0227702	0.62238	0.890633
A2GS	0.12876	0.048994	0.00858687	0.193205	A2GS	0.110676	0.0648895	0.0880814	0.566238	A2GS	0.0904798	0.0556436	0.103937	0.227654	A2GS	0.0890779	0.0890779	0.1183	0.890633
A2L	0.0247228	0.0422553	0.558492	0.87329	A2L	0.0500044	0.0446852	0.263124	0.764692	A2L	0.0382785	0.0573043	0.504143	0.202513	A2L	0.044861	0.044861	0.479967	0.890633
A2L0F	-0.0611996	0.0919637	0.505746	0.87329	A2L0F	-0.055956	0.0969763	0.563934	0.850615	A2L0F	-0.0311	0.0896821	0.728756	0.0541568	A2L0F	-0.0277941	-0.0277941	0.764862	0.890633
A2LF	-0.0513055	0.0878186	0.559072	0.87329	A2LF	-0.0582058	0.0813796	0.474462	0.796605	A2LF	0.00127268	0.0444642	0.977166	0.393174	A2LF	0.00103807	0.00103807	0.981397	0.981397
A2S0F	0.0301602	0.0423908	0.476786	0.87329	A2S0F	0.0220293	0.0424685	0.603956	0.850615	A2S0F	0.036699	0.0466512	0.431476	0.800579	A2S0F	0.0398763	0.0398763	0.393096	0.890633
A2SG	0.0811835	0.123715	0.511687	0.87329	A2SG	0.0752147	0.129477	0.561301	0.850615	A2SG	0.0447355	0.115897	0.699503	0.0126398	A2SG	0.0421573	0.0421573	0.721958	0.890633
A3E	-0.0191849	0.0424994	0.65169	0.89138	A3E	-0.0437862	0.041382	0.29001	0.764692	A3E	-0.0347486	0.043013	0.41917	0.496384	A3E	-0.0396377	-0.0396377	0.356911	0.890633
A3EF	-0.0147098	0.113589	0.896962	0.962809	A3EF	-0.0112836	0.117091	0.923229	0.923229	A3EF	0.0420831	0.0745943	0.572645	0.0936592	A3EF	0.0436817	0.0436817	0.566435	0.890633
A3L	0.0467439	0.0698457	0.50334	0.87329	A3L	0.080031	0.0415947	0.0543464	0.566238	A3L	0.0430422	0.0438307	0.326095	0.741379	A3L	0.0452452	0.0452452	0.302435	0.890633
A3L0F	-0.0479883	0.113911	0.673553	0.891467	A3L0F	-0.0315779	0.129793	0.807778	0.907143	A3L0F	0.0321818	0.0771146	0.676441	0.0827591	A3L0F	0.0357755	0.0357755	0.657271	0.890633
A3LF	-0.0132591	0.119299	0.911504	0.962809	A3LF	-0.0146177	0.118172	0.901555	0.922044	A3LF	0.0401051	0.0746943	0.591321	0.0942783	A3LF	0.0411972	0.0411972	0.586843	0.890633
A3S	0.0483761	0.0848989	0.568808	0.87329	A3S	0.0576679	0.0764594	0.450712	0.796605	A3S	0.0276796	0.0516934	0.592333	0.270334	A3S	0.0243344	0.0243344	0.657272	0.890633
A4E	-0.0855953	0.0752307	0.255216	0.87329	A4E	-0.114699	0.0479347	0.0167193	0.566238	A4E	-0.0756071	0.0447151	0.0908628	0.627356	A4E	-0.0760226	-0.0760226	0.0894855	0.890633
A4F	-0.0251902	0.112768	0.823239	0.949891	A4F	-0.0232851	0.114823	0.839299	0.907143	A4F	0.0333496	0.0694828	0.63125	0.118481	A4F	0.0342402	0.0342402	0.62675	0.890633
A4F0GE	-0.085671	0.0840651	0.308154	0.87329	A4F0GE	-0.112739	0.0586739	0.0546756	0.566238	A4F0GE	-0.0735464	0.044998	0.102168	0.485511	A4F0GE	-0.07312	-0.07312	0.104579	0.890633
A4F0GL	0.0459454	0.102406	0.653678	0.89138	A4F0GL	0.0769948	0.0718924	0.284182	0.764692	A4F0GL	0.0341437	0.0443359	0.441232	0.410859	A4F0GL	0.035166	0.035166	0.42822	0.890633
A4FGE	-0.0279842	0.0835571	0.737692	0.922115	A4FGE	-0.0520763	0.0605495	0.389755	0.783252	A4FGE	-0.0131251	0.0453873	0.772444	0.510279	A4FGE	-0.0164054	-0.0164054	0.717992	0.890633
A4FGL	-0.00765176	0.0887707	0.93131	0.962809	A4FGL	0.0203143	0.0618023	0.742384	0.899879	A4FGL	-0.0124944	0.0453696	0.783015	0.470941	A4FGL	-0.00864655	-0.00864655	0.848966	0.909606
A4FGS	-0.0496726	0.0518652	0.338201	0.87329	A4FGS	-0.0297348	0.0419046	0.477963	0.796605	A4FGS	-0.038539	0.0454972	0.39696	0.629019	A4FGS	-0.035441	-0.035441	0.436405	0.890633
A4L	0.0418506	0.0839057	0.617933	0.89138	A4L	0.0761032	0.050661	0.133044	0.683913	A4L	0.0389692	0.0438499	0.374167	0.643819	A4L	0.041281	0.041281	0.346991	0.890633
A4S	-0.034114	0.0421668	0.4185	0.87329	A4S	-0.0205134	0.0419888	0.625165	0.852497	A4S	-0.043797	0.0454117	0.334824	0.973951	A4S	-0.04024	-0.04024	0.375912	0.890633
CA2	-0.0412729	0.0433187	0.340706	0.87329	CA2	-0.0380157	0.0460028	0.408589	0.783252	CA2	-0.00951342	0.044653	0.831286	0.372106	CA2	-0.00959841	-0.00959841	0.830004	0.909606
CA3	0.0616784	0.0409602	0.132116	0.849314	CA3	0.0585596	0.0408773	0.151981	0.683913	CA3	0.0283259	0.0444695	0.524141	0.418916	CA3	0.0269577	0.0269577	0.544836	0.890633
MHy	0.0714371	0.0409561	0.0811179	0.730061	MHy	0.0713171	0.0410384	0.0822438	0.566238	MHy	0.0591252	0.0449081	0.187979	0.471465	MHy	0.0580729	0.0580729	0.196496	0.890633
MM	0.0995418	0.0723446	0.168841	0.87329	MM	0.0923209	0.0792518	0.244057	0.764692	MM	0.064963	0.0758705	0.391867	0.101817	MM	0.0681661	0.0681661	0.349759	0.890633
TA2FS0	-0.0543967	0.0422483	0.197904	0.87329	TA2FS0	-0.0512335	0.0425046	0.228063	0.764692	TA2FS0	-0.0356879	0.0494948	0.470882	0.281411	TA2FS0	-0.0330114	-0.0330114	0.526131	0.890633
